# Supplementary material for: Change, Adversity, and Adaptation: Young People’s Experience of the COVID-19 Pandemic Expressed through Artwork and Semi-Structured Interviews
Source: Int J Environ Res Public Health. 2024 May 16;21(5):636. doi: 10.3390/ijerph21050636 (PMC11121572; doi:10.3390/ijerph21050636)
Supplement: Supplementary file 1 [file ijerph-21-00636-s001.zip]

Archive with 1 entries (1 files):
- ijerph-2966085-supplementary.pdf
